# Supplementary material for: Hypoxia-induced metabolic stress in retinal pigment epithelial cells is sufficient to induce photoreceptor degeneration
Source: eLife. 2016 Mar 15;5:e14319. doi: 10.7554/eLife.14319 (PMC4848091; doi:10.7554/eLife.14319)
Supplement: Figure 1—source data 1. — DOI: http://dx.doi.org/10.7554/eLife.14319.004 [file elife-14319-fig1-data1.xlsx]

## Sheet: Figure 1D
Control	VEGF
5.52	13.68
7.77	12.74
9.13	15.12
7.25	18.12
Average	7.4175	14.915
SD	1.49281	2.35017
p-value	0.00168647
