# Supplementary material for: Hypoxia-induced metabolic stress in retinal pigment epithelial cells is sufficient to induce photoreceptor degeneration
Source: eLife. 2016 Mar 15;5:e14319. doi: 10.7554/eLife.14319 (PMC4848091; doi:10.7554/eLife.14319)
Supplement: Figure 2—source data 1. — DOI: http://dx.doi.org/10.7554/eLife.14319.008 [file elife-14319-fig2-data1.xlsx]

## Sheet: Figure 2D
		Control								Average	SD
Scotopic b	5e-05	68.21	102.11	56.12	56.12	56.12	65.11			67.2983	17.8457
	0.0002	102.12	265.12	89.12	98.55	89.12	102.11			124.357	69.2141
	0.001	124.55	289.12	120.12	102.12	98.25	165.45			149.935	72.2553
	0.005	165.21	302.22	165.25	132.15	102.12	189.78			176.122	68.8975
	0.02	202.56	389.12	189.12	165.45	132.11	220.11			216.412	89.9805
	0.1	289.25	402.11	202.12	189.12	165.32	245.85			248.962	87.0153
	0.5	306.21	450.21	256.22	202.45	260.12	268.25			290.577	84.9706
	2	356.33	502.11	289.21	265.12	302.33	332.12			341.203	85.0945
	10	389.21	560.32	303.12	289.12	332.12	365.12			373.168	98.9987
	50	402.25	602.11	356.33	303.12	389.33	389.12			407.043	102.06
Scotopic a	0.1	29.12	56.85	89.45	65.12	56.85	45.11			57.0833	20.1872
	0.5	56.21	68.33	99.11	78.22	68.99	89.22			76.68	15.5603
	2	68.21	84.25	106.58	98.55	89.45	103.55			91.765	14.2904
	10	89.12	98.54	198.25	106.56	102.56	165.25			126.713	44.2699
	50	102.55	106.35	220.12	198.56	189.25	187.45			167.38	50.1246
Photopic b	4	56.95	68.55	56.12	68.22	58.65	65.88			62.395	5.77942
	10	68.59	78.25	65.12	78.45	63.22	102.25			75.98	14.3996
	20	78.22	89.21	89.12	89.45	70.22	120.12			89.39	16.9511
Flicker	4	28.95	26.54	28.99	30.12	30.12	26.55			28.545	1.63238
	10	30.22	28.45	30.22	32.45	32.55	27.12			30.1683	2.15075
	20	32.55	30.55	32.11	34.56	34.22	29.45			32.24	2.0028
		VEGF										p-value
Scotopic b	5e-05	56.12	87.12	65.12	56.12	45.22	89.12			66.47	17.9281	0.937652
	0.0002	89.45	121.45	89.45	98.55	89.45	102.89			98.54	12.5831	0.389828
	0.001	96.56	148.12	121.45	102.12	96.55	165.15			121.658	29.0994	0.394787
	0.005	98.54	165.45	145.89	132.45	98.55	178.22			136.517	33.3598	0.233758
	0.02	132.58	198.45	165.65	165.45	102.12	198.89			160.523	37.8227	0.191025
	0.1	165.11	221.45	198.45	198.45	121.45	202.15			184.51	35.8254	0.124336
	0.5	102.45	265.45	202.89	201.12	165.25	225.12			193.713	55.5171	0.0415087
	2	132.24	298.25	224.12	224.45	198.26	265.22			223.757	57.0867	0.0185538
	10	165.25	302.33	265.12	254.12	202.12	289.25			246.365	52.7643	0.01983
	50	189.25	356.25	289.45	265.45	224.45	302.33			271.197	59.1102	0.0181185
Scotopic a	0.1	45.12	43.23	38.56	38.55	32.55	48.11			41.02	5.58311	0.0897321
	0.5	46.45	54.22	48.22	48.43	45.12	56.54			49.83	4.52674	0.0022922
	2	65.23	65.89	64.54	65.43	68.55	76.22			67.6433	4.42288	0.00273119
	10	89.22	76.76	89.12	76.22	88.55	89.12			84.8317	6.46801	0.0447842
	50	102.55	89.12	90.55	89.12	102.12	102.65			96.0183	7.05618	0.00619234
Photopic b	4	20.95	23.15	36.24	24.12	46.54	46.32			32.8867	11.7665	0.000256813
	10	26.89	25.22	48.12	28.25	39.22	49.55			36.2083	10.9532	0.000308024
	20	30.12	29.16	68.55	28.96	59.83	59.76			46.0633	18.5214	0.00175217
Flicker	4	12.12	16.83	19.88	11.55	14.12	20.32			15.8033	3.80959	1.99205e-05
	10	16.55	18.12	20.11	12.54	16.55	22.54			17.735	3.42559	1.99418e-05
	20	18.12	22.21	22.15	16.98	18.12	24.65			20.3717	3.04925	1.21852e-05
