# Supplementary material for: Hypoxia-induced metabolic stress in retinal pigment epithelial cells is sufficient to induce photoreceptor degeneration
Source: eLife. 2016 Mar 15;5:e14319. doi: 10.7554/eLife.14319 (PMC4848091; doi:10.7554/eLife.14319)
Supplement: Figure 3—source data 1. — DOI: http://dx.doi.org/10.7554/eLife.14319.010 [file elife-14319-fig3-data1.xlsx]

## Sheet: Figure 3A
	control	control	control	control	control	control	hypoxia (72hr)	hypoxia (72hr)	hypoxia (72hr)	hypoxia (72hr)	hypoxia (72hr)
vegfa	0.794698	0.97163	1.18795	1.01289	1.01994	1.01289	1.46254	1.70347	1.8006	2.03987	2.1265

## Sheet: Figure 3B
	control	control	control	control	control	100 uM	100 uM	100 uM	100 uM
vegf	0.892386	0.8801	1.22751	1.33641	0.66359	4.18649	3.10747	2.90465	3.00708

## Sheet: Figure 3C
	upper (apical)	upper (apical)	upper (apical)	upper (apical)	lower (basal)	lower (basal)	lower (basal)	lower (basal)
control	0.75	0.65	0.75	0.88	2.42	2.24	2.37	2.07
25	0.92	1.04	0.91	1.23	3	3.11	2.74
100	0.97	0.92	1.09	3.53	5.25	3.6	3.55	4.17

## Sheet: Figure 3E
days					Average	SD	p-value
0	1.28	3.22	2.56	3.64	2.675	1.03078
3	4.44	4.25	7.56	4.1	5.08632	1.65499	0.0482298
7	3.66	7.66	12.36	6.21	7.4725	3.65385	0.0448396
14	3.39	10.59	8.21	6.97	7.28882	3.00476	0.0271628
28	12.59	8.49	5.46	9.5	9.01	2.93992	0.00659879

## Sheet: Figure 3G
		control				Average	SD	KO				Average	SD	p-value
VHL		2.56	7.12	1.11	2.21	3.25	2.65294	12.59	8.49	5.46	9.5	9.01	2.93992	0.0270111
VHL/HIF1		1.54	4.12	1.22	3.12	2.5	1.36245	7.44	1.8	2.16	3.12	3.63049	2.60134	0.470549
VHL/HIF2		8.12	2.22	1.01	3.12	3.6175	3.12368	3.46	1.15	7.55	2.22	3.59664	2.7995	0.992388
VHL/HIF1/HIF2		1.54	3.16	1.12	4.22	2.51	1.43986	6.28	1.15	2.11	1.35	2.72258	2.4076	0.884506
