# Supplementary material for: Hypoxia-induced metabolic stress in retinal pigment epithelial cells is sufficient to induce photoreceptor degeneration
Source: eLife. 2016 Mar 15;5:e14319. doi: 10.7554/eLife.14319 (PMC4848091; doi:10.7554/eLife.14319)
Supplement: Figure 4—source data 1. — DOI: http://dx.doi.org/10.7554/eLife.14319.013 [file elife-14319-fig4-data1.xlsx]

## Sheet: Figure 4C
Days					Average	SD	p-value
0	3.42	7.87	8.12	3.96	5.8425	2.49734
3	11.1	12.12	7.21	17.12	11.8863	4.07962	0.0448597
7	16.74	13.53	11.12	7.15	12.135	4.04279	0.0381102
14	15.26	8.46	12.22	10.92	11.9791	3.40501	0.0208132
28	13.12	11.08	17.45	10.92	13.1425	3.0413	0.00996892

## Sheet: Figure 4E
	control				Average	SD	KO				Average	SD	p-value
VHL	3.62	6.43	11.16	6.12	6.8325	3.14733	13.12	11.08	17.45	10.92	13.1425	3.0413	0.0279306
VHL/HIF1	3.54	11.12	7.22	6.82	7.175	3.10399	10.1	12.22	11.11	15.16	12.1482	2.18613	0.0395943
VHL/HIF2	2.32	6.16	11.12	8.86	7.115	3.78546	6.32	9.77	4.12	7.22	6.85894	2.3384	0.912124
VHL/HIF1/HIF2	3.12	7.12	11.9	6.86	7.25	3.59854	4.69	9.73	8.16	7.66	7.55934	2.10799	0.886929
