# Supplementary material for: Hypoxia-induced metabolic stress in retinal pigment epithelial cells is sufficient to induce photoreceptor degeneration
Source: eLife. 2016 Mar 15;5:e14319. doi: 10.7554/eLife.14319 (PMC4848091; doi:10.7554/eLife.14319)
Supplement: Figure 5—source data 1. — DOI: http://dx.doi.org/10.7554/eLife.14319.015 [file elife-14319-fig5-data1.xlsx]

## Sheet: Figure 5A
Days					Average	SD	p-value
0	43.14	37.48	32.23	38.21	37.765	4.4649
3	43.58	27.37	35.26	38.21	36.106	6.76396	0.696461
7	28.79	36.03	26.21	18.12	27.2875	7.39128	0.0513925
14	38.48	32.1	28.52	22.12	30.3056	6.83798	0.117508
28	25.64	18.22	16.22	10.23	17.5775	6.35729	0.00202025

## Sheet: Figure 5C
ONL thickness					average	stdev						average	stdev	pvalue
control	47.65	36.22	33.12	39.11	39.025	6.2486	VHL	25.64	18.22	16.22	10.23	17.5775	6.35729	0.00296395
control	42.55	36.12	31.33	38.33	37.0825	4.67145	VHL/HIF1	19.58	11.59	18.12	26.55	18.96	6.13786	0.00332941
control	38.12	46.54	31.76	36.22	38.16	6.19004	VHL/HIF2	42.56	32.08	24.6	32.1	32.834	7.38272	0.311312
control	42.56	36.12	28.12	36.12	35.73	5.91228	VHL/HIF1/HIF2	38.07	29.84	48.1	36.66	38.1663	7.53403	0.628897

## Sheet: Figure 5--figure supplement 1A
			Control								Average	SD
Scotopic b	5e-05	2	62.33	80.56	80.12	100.32	45.23	89.11	45.11	65.12	70.9875	20.0226
	0.0002	3	89.23	200.32	125.33	187.89	98.66	98.66	68.55	102.65	121.411	47.6273
	0.001	4	258.12	265.14	289.26	289.22	198.23	168.12	145.11	164.58	222.222	59.6238
	0.005	5	306.13	298.23	301.22	301.23	298.23	201.12	201.89	189.25	262.163	53.801
	0.02	6	315.45	355.22	345.23	385.22	304.23	225.32	245.35	221.22	299.655	62.545
	0.1	7	332.56	398.23	389.22	401.23	362.45	245.12	289.15	281.45	337.426	59.8628
	0.5	8	324.15	406.35	403.25	462.11	421.22	389.26	302.11	298.25	375.837	60.347
	2	9	365.13	489.12	482.55	489.23	432.23	408.23	345.12	302.56	414.271	71.6323
	10	10	389.22	506.12	589.11	500.12	489.12	589.33	398.12	365.11	478.281	87.1368
	50	11	502.74	602.56	602.13	521.23	516.15	602.12	402.11	389.22	517.283	85.8252
Scotopic a	0.1	7	29.86	32.12	36.21	56.23	36.11	32.11	45.23	21.22	36.1362	10.5606
	0.5	8	58.12	46.11	45.12	89.11	56.22	45.66	56.11	32.14	53.5737	16.6739
	2	9	98.11	91.66	68.11	96.12	102.12	56.11	102.45	46.12	82.6	22.4339
	10	10	132.45	165.32	102.33	189.56	165.11	132.11	165.32	96.56	143.595	33.1465
	50	11	168.22	202.55	198.25	220.11	192.11	175.12	189.12	145.12	186.325	23.1126
Photopic b	4	3	35.21	78.16	68.11	64.21	56.21	68.55	68.11	48.12	60.835	13.7145
	10	4	48.26	89.45	89.12	78.87	68.11	62.32	78.15	56.25	71.3162	15.1156
	20	5	89.12	98.12	98.56	87.25	76.55	90.11	84.25	63.36	85.915	11.5741
Flicker	4	6	34.55	34.52	28.22	30.12	28.11	30.12	31.11	29.12	30.7338	2.55235
	10	7	38.22	38.56	34.22	34.58	26.58	32.33	34.25	31.15	33.7362	3.86302
	20	8	39.32	40.56	37.89	38.99	40.56	34.56	36.21	33.33	37.6775	2.72177
			VHL										p-value
Scotopic b	5e-05	2	32.33	24.22	56.33	45.22	45.22	89.11			48.7383	22.7273	0.0757081
	0.0002	3	45.21	89.25	76.12	56.55	56.55	102.11			70.965	21.9537	0.0339676
	0.001	4	56.22	102.12	89.45	102.33	62.12	165.23			96.245	39.0977	0.000751977
	0.005	5	68.55	165.25	102.15	165.75	78.12	198.15			129.662	53.6798	0.000649649
	0.02	6	89.21	265.22	164.21	198.54	89.88	202.12			168.197	69.099	0.00290323
	0.1	7	98.25	289.25	189.12	245.12	102.56	256.55			196.808	81.3685	0.00282659
	0.5	8	102.55	302.33	225.12	289.45	165.55	289.22			229.037	80.856	0.00209567
	2	9	135.56	345.55	265.12	302.33	202.12	302.33			258.835	77.1439	0.00214679
	10	10	165.12	389.25	303.11	354.12	265.45	356.33			305.563	81.5817	0.00267953
	50	11	202.12	402.55	356.21	389.45	302.33	405.12			342.963	79.0423	0.00216515
Scotopic a	0.1	7	18.12	26.55	68.12	58.11	32.12	58.55			43.595	20.528	0.390803
	0.5	8	26.55	35.22	87.11	68.12	45.11	68.11			55.0367	23.1236	0.892484
	2	9	58.12	48.12	98.25	98.33	89.12	76.25			78.0317	21.1571	0.70621
	10	10	68.12	56.55	102.15	121.15	102.45	98.55			91.495	24.2086	0.00705191
	50	11	102.12	98.11	165.21	167.12	142.12	125.12			133.3	30.0575	0.00280627
Photopic b	4	3	13.25	18.99	32.15	68.12	45.21	32.15			34.9783	19.7322	0.0132464
	10	4	24.55	20.55	34.22	89.25	56.55	38.95			44.0117	25.5124	0.0272138
	20	5	37.11	38.11	38.98	102.52	65.21	40.25			53.6967	26.1982	0.00875103
Flicker	4	6	18.11	12.55	26.55	18.99	18.24	26.11			20.0917	5.35493	0.0003277
	10	7	20.55	20.11	28.99	24.55	20.55	29.45			24.0333	4.3321	0.000836033
	20	8	26.55	28.55	30.51	26.56	22.12	32.11			27.7333	3.51621	6.38598e-05

## Sheet: Figure 5--figure supplement 1B
	VMD2-Cre;mGFP +Dox	Vhl;VMD2-Cre Dox -	Vhl/HIF1;VMD2-Cre Dox -	Vhl/HIF2;VMD2-Cre Dox -	Vhl/HIF1/HIF2;VMD2-Cre Dox -
ONL	37.62	42.89	43.12	38.99	51.23
	48.23	51.23	56.23	48.32	48.23
	36.33	29.57	38.21	42.76	41.23
	42.11	38.22	34.87	37.22	39.33
average	41.0725	40.4775	43.1075	41.8225	45.005
stdev	5.37641	9.04629	9.38158	4.90926	5.64528

## Sheet: Figure 5--figure supplement 1C
			VMD2;mGFP								Average	SD
Scotopic	b-wave	5e-05	45.24	38.12	27.23	69.14	82.12	34.43	59.14	82.11	54.6912	21.5846
		0.0002	69.23	102.12	48.24	132.13	98.22	82.45	78.32	60.35	83.8825	26.5595
		0.001	200.34	223.12	160.55	212.12	189.23	186.43	198.23	123.45	186.684	31.5831
		0.005	302.34	298.23	289.22	209.45	282.13	274.45	298.53	302.12	282.059	31.0019
		0.02	372.34	297.34	364.22	398.23	402.43	486.12	298.23	432.12	381.379	63.9474
		0.1	298.22	268.43	302.12	402.14	357.43	282.12	402.34	500.21	351.626	79.5435
		0.5	302.44	398.13	402.14	305.72	378.34	298.22	302.67	401.55	348.651	50.1783
		2	302.54	312.14	289.12	602.12	306.76	403.56	450.21	489.15	394.45	112.943
		10	404.76	312.13	478.14	456.15	390.25	404.43	209.86	468.14	390.483	90.3871
		50	680.12	378.14	498.34	487.14	402.16	401.21	301.23	480.12	453.558	113.038
	a-wave	0.1	32.12	28.22	21.13	26.13	29.31	12.6	38.21	29.11	27.1038	7.61242
		0.5	53.12	82.14	34.13	59.12	89.23	100.12	42.13	86.24	68.2788	24.2932
		2	97.23	58.23	120.22	141.45	122.22	100.23	89.24	123.1	106.49	25.8721
		10	150.23	134.55	102.24	160.32	123.12	109.23	132.22	120.52	129.054	19.5895
		50	182.34	198.33	220.24	240.64	220.13	242.15	252.11	198.13	219.259	24.8122
photopic	flicker	4	84.23	68.22	85.24	93.12	62.51	81.24	72.04	102.1	81.0875	13.1258
		10	106.13	82.35	98.12	92.13	81.26	104.12	102.5	82.1	93.5888	10.5598
		20	82.35	132.1	98.24	82.12	112.3	102.1	100.5	92.1	100.226	16.3998
	flash b-wave	4	21.12	42.11	25.1	32.16	38.12	24.23	22.15	29.13	29.265	7.66688
		10	28.13	34.12	36.23	32.14	33.12	36.13	26.18	30.43	32.06	3.62538
		20	28.23	32.13	25.21	28.12	30.12	32.91	38.12	28.24	30.385	3.97271
			VHL;VMD2
Scotopic	b-wave	5e-05	25.32	69.23	82.34	38.23	21.22	73.23			51.595	26.5178
		0.0002	87.27	98.99	10.23	64.12	98.23	102.3			76.8567	35.5073
		0.001	156.34	198.22	78.43	201.24	160.98	167.55			160.46	44.4641
		0.005	320.23	289.34	391.23	189.12	209.43	287.65			281.167	73.983
		0.02	492.45	412.12	389.12	298.34	490.15	402.11			414.048	72.2418
		0.1	453.44	402.13	398.15	302.16	321.16	389.32			377.727	56.1955
		0.5	500.12	302.34	450.13	356.12	386.14	405.12			399.995	69.5964
		2	398.13	504.21	502.34	400.12	400.43	465.12			445.058	51.761
		10	602.34	498.13	560.23	403.12	432.15	486.12			497.015	75.1441
		50	608.13	532.12	600.21	412.15	465.34	502.34			520.048	76.5227
	a-wave	0.1	28.12	52.32	32.15	29.1	39.13	29.14			34.9933	9.39836
		0.5	58.11	61.25	48.97	60.12	62.55	41.23			55.3717	8.45099
		2	75.12	72.55	60.15	121.43	112.55	154.13			99.3217	36.0682
		10	143.24	187.23	200.12	198.24	187.23	205.12			186.863	22.5466
		50	202.43	254.12	261.23	220.15	213.65	242.15			232.288	23.6548
photopic	flicker	4	64.12	57.23	102.13	56.24	42.15	98.22			70.015	24.4594
		10	87.23	69.15	132.15	98.12	67.23	109.15			93.8383	24.8264
		20	98.22	102.15	154.12	109.14	76.22	110.55			108.4	25.588
	flash b-wave	4	23.54	34.22	12.54	54.12	48.23	54.12			37.795	17.2957
		10	28.22	35.65	19.12	60.55	52.12	60.23			42.6483	17.493
		20	32.15	40.12	43.22	73.12	60.33	65.15			52.3483	16.1238
			VHL/HIF1;VMD2
Scotopic	b-wave	5e-05	34.54	39.12	28.23	68.15	78.16	86.24			55.74	24.7765
		0.0002	45.23	60.55	47.23	98.12	99.55	102.12			75.4667	27.341
		0.001	162.23	202.44	123.12	112.55	198.23	196.15			165.787	39.963
		0.005	302.14	287.45	200.12	221.55	302.13	300.55			268.99	45.886
		0.02	302.15	345.12	502.34	502.15	450.12	432.16			422.34	82.5183
		0.1	400.12	350.55	521.12	504.55	482.13	432.18			448.442	65.9506
		0.5	402.15	382.14	522.33	506.65	483.15	437.15			455.595	57.2917
		2	505.12	498.12	550.55	476.13	302.16	398.12			455.033	90.0478
		10	560.23	398.14	502.34	498.14	398.19	409.13			461.028	68.5885
		50	512.14	402.16	560.14	602.12	412.13	402.55			481.873	88.3307
	a-wave	0.1	27.23	53.14	49.14	37.12	46.12	42.23			42.4967	9.30155
		0.5	43.14	68.12	69.15	42.11	65.14	50.12			56.2967	12.6152
		2	68.15	80.9	78.12	101.134	142.15	65.13			89.264	28.8452
		10	89.12	98.33	103.12	158.13	160.98	89.13			116.468	33.8215
		50	98.12	102.45	210.55	220.14	230.54	220.14			180.323	62.3342
photopic	flicker	4	78.23	56.12	67.14	89.12	78.23	65.16			72.3333	11.7697
		10	89.15	78.22	97.23	102.55	89.14	87.23			90.5867	8.43343
		20	90.22	87.12	102.11	103.32	90.12	89.55			93.74	7.05278
	flash b-wave	4	22.43	32.12	54.13	27.24	34.12	37.22			34.5433	10.9263
		10	32.15	36.23	43.16	30.55	32.13	40.54			35.7933	5.12203
		20	32.14	40.22	60.65	32.13	23.22	40.55			38.1517	12.7402
			VHL/HIF2;VMD2
Scotopic	b-wave	5e-05	28.24	34.12	28.23	78.22	56.13	48.54			45.58	19.5881
		0.0002	46.13	102.55	45.24	189.14	34.32	78.98			82.7267	57.9975
		0.001	176.13	189.12	170.54	243.32	65.34	175.23			169.947	57.897
		0.005	369.12	202.23	198.13	265.14	221.13	289.13			257.48	65.4526
		0.02	402.12	221.23	302.15	278.12	265.34	365.14			305.683	66.8839
		0.1	406.55	254.12	389.13	300.34	301.23	376.11			337.913	60.9457
		0.5	420.12	268.98	405.43	302.12	312.13	389.13			349.652	62.9454
		2	421.22	287.12	421.12	375.21	321.15	406.14			371.993	56.2167
		10	440.55	300.03	445.14	389.22	387.13	498.14			410.035	67.8012
		50	460.33	320.12	460.55	398.12	398.15	502.12			423.232	64.6282
	a-wave	0.1	24.21	54.13	14.16	54.23	65.13	62.11			45.6617	21.2001
		0.5	29.14	66.11	43.16	87.11	78.15	65.13			61.4667	21.6843
		2	58.54	67.87	102.15	121.16	89.11	198.55			106.23	50.5993
		10	120.13	178.12	165.15	165.14	101.32	187.16			152.837	34.1878
		50	179.32	207.14	209.44	220.13	200.12	220.55			206.117	15.3023
photopic	flicker	4	89.13	57.23	68.12	93.12	65.56	98.13			78.5483	16.9686
		10	89.9	98.55	89.12	98.34	89.11	93.33			93.0583	4.45428
		20	100.54	102.24	98.24	98.99	102.12	98.12			100.042	1.8679
	flash b-wave	4	22.33	22.44	25.1	24.12	26.76	26.55			24.55	1.93659
		10	25.44	28.23	36.23	32.14	28.99	32.13			30.5267	3.7739
		20	30.12	32.55	25.21	29.33	32.55	38.55			31.385	4.42731
			VHL/HIF1/HIF2;VMD2
Scotopic	b-wave	5e-05	56.13	89.12	67.23	28.22	43.12	23.22			51.1733	24.8815
		0.0002	87.23	120.15	87.12	189.14	102.34	67.22			108.867	43.1027
		0.001	109.34	176.23	120.55	220.54	165.76	120.54			152.16	43.0644
		0.005	220.44	198.55	254.13	256.43	245.65	178.13			225.555	32.1813
		0.02	302.12	220.12	320.33	276.42	302.13	220.43			273.592	43.6031
		0.1	334.55	260.55	332.44	289.13	402.34	268.55			314.593	53.1137
		0.5	398.23	298.22	400.56	300.55	432.12	278.43			351.352	66.127
		2	420.56	389.13	421.12	309.66	456.78	301.34			383.098	63.8624
		10	432.14	420.23	423.55	421.55	498.66	323.22			419.892	56.0645
		50	502.12	534.13	432.34	454.23	550.12	398.134			478.512	59.9341
	a-wave	0.1	25.43	45.54	76.12	38.99	45.13	43.12			45.7217	16.663
		0.5	23.34	98.55	62.34	76.45	45.98	78.22			64.1467	26.5763
		2	87.12	128.23	109.56	121.12	65.13	98.13			101.548	23.2607
		10	123.45	165.13	134.12	145.56	112.55	102.15			130.493	22.8682
		50	187.22	178.54	220.55	212.13	200.12	167.13			194.282	20.3841
photopic	flicker	4	67.12	34.34	68.54	45.66	86.13	65.22			61.1683	18.3822
		10	76.23	78.22	98.13	65.34	98.13	78.22			82.3783	13.1066
		20	98.12	120.43	102.15	78.98	102.98	100.01			100.445	13.2293
	flash b-wave	4	22.44	26.55	32.12	22.12	23.23	19.55			24.335	4.43006
		10	24.33	28.12	34.12	27.13	28.12	21.11			27.155	4.35653
		20	26.55	32.12	36.98	23.12	32.15	29.13			30.0083	4.8545
