# Supplementary material for: Hypoxia-induced metabolic stress in retinal pigment epithelial cells is sufficient to induce photoreceptor degeneration
Source: eLife. 2016 Mar 15;5:e14319. doi: 10.7554/eLife.14319 (PMC4848091; doi:10.7554/eLife.14319)
Supplement: Figure 6—source data 1. — DOI: http://dx.doi.org/10.7554/eLife.14319.019 [file elife-14319-fig6-data1.xlsx]

## Sheet: Figure 6C
		VHL 3d		VHL 14d		VHL 3d vs. 14d
metabolite	abbreviation	fold change	p-value	fold change	p-value	fold change	p-value
octanoylcarnitine	AC8:0	2.2	0.00018	2.9	7.3e-05	1.3	0.033
decenoylcarnitine	AC10:1	2.5	0.00029	4.1	0.00032	1.6	0.012
decanoylcarnitine	AC10:0	2.2	7.4e-05	2.8	0.00021	1.3	0.07
dodecenoylcarnitine	AC12:1	2.6	0.00027	4	0.00046	1.5	0.023
dodecanoylcarnitine	AC12:0	1.7	0.00076	2.3	0.00025	1.4	0.024
3-hydroxydodecenoylcarnitine	OHAC12:1	2.1	0.00049	1.7	0.036	1.3	0.19
3-hydroxydodecanoylcarnitine	OHAC12:0	1.7	0.00081	1.7	0.0056	1	0.81
tetradecadidenoylcarnitine	AC14:2	2.8	0.00029	4.6	0.002	1.7	0.035
tetradecenoylcarnitine	AC14:1	2.8	0.00012	3.7	0.0018	1.4	0.018
3-hydroxytetradecadidenoylcarnitine	OHAC14:2	2.5	0.00063	3.1	0.003	1	0.83
3-hydroxytetradecenoylcarnitine	OHAC14:1	2.1	0.0088	2.2	0.0043	1	0.9
hexadecatetradecenoylcarnitine	AC16:4	2.6	0.0072	5.3	0.00089	1.8	0.013
hexadecatridecenoylcarnitine	AC16:3	3.1	0.00079	5.8	0.00072	1.9	0.0085
hexadecadidecenoylcarnitine	AC16:2	3.2	0.00015	4.5	0.017	1.8	0.12
palmitoyl ethanolamide	PEA	3.6	9.8e-07	4.1	1.3e-06	1.1	0.45
1-arachidonoyl-glycerol	1-AG	2.8	0.0055	2.3	0.032	1.2	0.69
phosphatidylcholine (O-1:0)/(2:0)	PC (O-1:0/2:0)	1.5	0.00024	1.4	0.0015	1.1	0.17
phosphatidylcholine (22:6)/(0:0)	PC (22:6)/(0:0)	2.3	0.0032	2.7	0.0014	1.2	0.47
phosphatidylcholine (22:6)/(0:0)	PC (22:6)/(0:0)	2.5	0.0057	2.5	0.0074	1	0.95
phenylalanine	Phe	1.8	0.00055	1.8	0.00041	1	0.75
tyrosine	Tyr	1.7	0.00025	1.8	0.00013	1.1	0.45
glutamyltaurine	GluTau	1.8	0.003	1.7	0.0037	1	0.77
retinol	retinol	2.6	0.0032	2.6	0.033	1.1	0.85
succinoadenosine	S-Ado	2.1	0.0092	1.6	0.04	1.3	0.22
daidzen	daidzen	1.8	0.0025	4.2	4e-05	2.3	0.016
hypoxanthine	hypoxanthine	1.8	0.0033	1.8	0.0053	1	0.76
tyrosine	Tyr	2	0.00063	2	0.0017	1	0.69
uridine	uridine	1.6	1.8e-05	1.3	0.16	1.2	0.2
daidzen	daidzen	1.7	0.0027	3.4	0.00017	2	0.032
abbreviation	ion detected	m/z observed	m/z calculated	Rt	fragment ions observed
AC8:0a	[M+H]+	288.213	288.217	17.9	60.0805, 85.0280, 144.0995, 229.1374
AC10:1	[M+H]+	314.229	314.233	19.1	60.0806, 85.0279, 144.0995, 255.1555
AC10:0	[M+H]+	316.245	316.248	19.9	60.0805, 85.0279, 144.0995, 257.1755
AC12:1 a	[M+H]+	342.26	342.264	20.6	60.0803, 85.0278, 144.0995, 283.1821
AC12:0	[M+H]+	344.276	344.279	21.6	60.0808, 85.0280, 144.0995, 285.2034
OHAC12:1	[M+H]+	358.255	358.259	19.2	60.0800, 85.0278, 144.0995, 145.0477, 299.1443
OHAC12:0	[M+H]+	360.27	360.274	19.8	60.0802, 85.0279, 144.0995, 145.0480, 301.2003
AC14:2 a	[M+H]+	368.275	368.279	21.4	60.0807, 85.0280, 144.0995, 309.2055
AC14:1 a	[M+H]+	370.291	370.295	22.2	60.0806, 85.0280, 144.0995, 311.2192
OHAC14:2 a	[M+H]+	384.27	384.274	20	60.0806, 85.0278, 144.0992, 145.0480, 325.2042
OHAC14:1 a	[M+H]+	386.286	386.29	20.8	60.0804, 85.0279, 144.1161, 145.1045, 327.2191
AC16:4 a	[M+H]+	392.275	392.279	21.5	60.0804, 85.0279, 144.0996, 333.1964
AC16:3 a	[M+H]+	394.291	394.295	22.2	60.0804, 85.0278, 144.1010
AC16:2 a	[M+H]+	396.306	396.311	22.7	60.0804, 85.0278, 144.0994, 145.1045, 337.2336
PEA	[M+H]+	300.286	300.29	33.4	57.0698, 62.0599, 71.0851, 85.1000, 282.2786, 283.2620
1-AG b	[M+H]+	379.28	379.284	31.9	203.1774, 245.2241, 269.2231, 287.2344, 305.2442 d
PC (O-1:0/2:0) bc	[M+H]+	315.139	315.144	2	60.0804, 86.0958, 124.9994, 184.0714
PC (22:6)/(0:0) ab	[M+H]+	568.334	568.34	27.8	60.0793, 86.0951, 104.1064, 124.9984, 184.0717, 550.3225
PC (22:6)/(0:0)a,b	[M+H]+	568.334	568.34	27.5	60.0793, 86.0956, 104.1063, 184.0715, 385.2673, 550.3239
Phe	[M+H]+	166.084	166.086	10.3	93.0691, 103.0539, 120.0799
Tyr	[M+H]+	182.079	182.081	6.1	91.0537, 95.0484, 119.0480, 123.0429, 124.9989, 136.0743, 147.0429
GluTau	[M+H]+	255.061	255.065	7.5	57.0696, 84.0437, 126.0209, 130.0482, 152.9029, 164.0359, 192.0298, 238.0349
retinol	[M+H]+	287.233	287.237	31.9	69.0696, 81.0692, 93.0686, 199.1461, 213.1623, 269.2253 d
S-Ado	[M+H]+	384.111	384.115	15	136.06078, 162.0754, 206.0665, 234.0601, 252.0705
daidzen	[M+H]+	255.062	255.065	20.3	137.0208, 199.0735, 277.0690
hypoxanthine	[M-H]-	135.031	135.031	2.2	65.01395, 92.0244, 106.0267, 135.0297
Tyr	[M-H]-	180.067	180.067	2.3	72.0078, 93.0330, 119.0479, 163.0368
uridine	[M-H]-	243.063	243.062	3.9	66.0334, 82.0283, 110.02268, 140.0324, 152.0328, 153.0281, 200.0544
daidzen	[M-H]-	253.051	253.051	19.5	65.0027, 91.0181, 132.0211, 208.0517, 223.0355
a; Stereochemistry and position of double bonds not determined
b; Isolation of alkyl chain to sn1 or sn2 position not determined
c; Fragmentation pattern and accurate mass also consistent with phosphatidylcholine (3:0/0:0) or phosphatidylcholine (0:0/3:0)
d; Characteristic peak clustering observed

## Sheet: Figure 6--figure supplement 2
		VHL/HIF1 3d		VHL/HIF2 3d		VHL/HIF1/HIF2 3d
metabolite	abbreviation	fold change	p-value	fold change	p-value	fold change	p-value
octanoylcarnitine	AC8:0	1.4	0.039	1.2	0.078	1.6	0.009
decenoylcarnitine	AC10:1	2.1	0.006	1.2	0.28	1.4	0.038
decanoylcarnitine	AC10:0	2	0	1.7	0.11	1.7	0.018
dodecenoylcarnitine	AC12:1	1.4	0.014	1.2	0.32	1.4	0.21
dodecanoylcarnitine	AC12:0	1.5	0.001	1.3	0.11	1.3	0.075
3-hydroxydodecenoylcarnitine	OHAC12:1	1.5	0.008	1.2	0.43	1.5	0.12
3-hydroxydodecanoylcarnitine	OHAC12:0	1.3	0.058	1.3	0.098	1.5	0.022
tetradecadidenoylcarnitine	AC14:2	1.7	0.001	1.3	0.033	1.6	0.04
tetradecenoylcarnitine	AC14:1	1.5	0.022	1.3	0.27	1.4	0.099
3-hydroxytetradecadidenoylcarnitine	OHAC14:2	1.4	0.016	1.4	0.054	2	0.028
3-hydroxytetradecenoylcarnitine	OHAC14:1	1.2	0.33	1.2	0.53	1.6	0.022
hexadecatetradecenoylcarnitine	AC16:4	N/O	N/O	1.2	0.45	1.1	0.64
hexadecatridecenoylcarnitine	AC16:3	1.9	0.003	1.2	0.18	1.3	0.098
hexadecadidecenoylcarnitine	AC16:2	1.4	0.044	1.5	0.02	1.7	0.023
palmitoyl ethanolamide	PEA	3	0	1.2	0.11	1	0.89
1-arachidonoyl-glycerol	1-AG	1.3	0.1	1.1	0.38	1.2	0.12
phosphatidylcholine (O-1:0)/(2:0)	PC (O-1:0/2:0)	1.4	0.14	1.1	0.54	1	0.83
phosphatidylcholine (22:6)/(0:0)	PC (22:6)/(0:0)	2.1	0.001	1.3	0.27	1.4	0.31
phosphatidylcholine (22:6)/(0:0)	PC (22:6)/(0:0)	4.6	0	1	0.93	1.2	0.34
phenylalanine	Phe	1.3	0.25	1	0.58	1	0.88
tyrosine	Tyr	1.2	0.22	1.1	0.19	1	0.92
glutamyltaurine	GluTau	1.3	0.14	1.3	0.16	1.3	0.33
retinol	retinol	1.5	0.015	1	0.92	1.1	0.76
succinoadenosine	S-Ado	1.1	0.74	1.1	0.51	1.3	0.22
daidzen	daidzen	N/O	N/O	1.2	0.45	1.3	0.33
hypoxanthine	hypoxanthine	1.1	0.58	1.1	0.14	1	0.78
tyrosine	Tyr	1	0.96	1.1	0.3	1.1	0.62
uridine	uridine	1.1	0.83	1.1	0.71	1.1	0.59
daidzen	daidzen	N/O	N/O	N/O	N/O	1.5	0.029
N/O; Not observed
abbreviation	ion detected	m/z observed	m/z calculated	Rt	fragment ions observed
AC8:0a	[M+H]+	288.213	288.217	17.9	60.0805, 85.0280, 144.0995, 229.1374
AC10:1	[M+H]+	314.229	314.233	19.1	60.0806, 85.0279, 144.0995, 255.1555
AC10:0	[M+H]+	316.245	316.248	19.9	60.0805, 85.0279, 144.0995, 257.1755
AC12:1 a	[M+H]+	342.26	342.264	20.6	60.0803, 85.0278, 144.0995, 283.1821
AC12:0	[M+H]+	344.276	344.279	21.6	60.0808, 85.0280, 144.0995, 285.2034
OHAC12:1	[M+H]+	358.255	358.259	19.2	60.0800, 85.0278, 144.0995, 145.0477, 299.1443
OHAC12:0	[M+H]+	360.27	360.274	19.8	60.0802, 85.0279, 144.0995, 145.0480, 301.2003
AC14:2 a	[M+H]+	368.275	368.279	21.4	60.0807, 85.0280, 144.0995, 309.2055
AC14:1 a	[M+H]+	370.291	370.295	22.2	60.0806, 85.0280, 144.0995, 311.2192
OHAC14:2 a	[M+H]+	384.27	384.274	20	60.0806, 85.0278, 144.0992, 145.0480, 325.2042
OHAC14:1 a	[M+H]+	386.286	386.29	20.8	60.0804, 85.0279, 144.1161, 145.1045, 327.2191
AC16:4 a	[M+H]+	392.275	392.279	21.5	60.0804, 85.0279, 144.0996, 333.1964
AC16:3 a	[M+H]+	394.291	394.295	22.2	60.0804, 85.0278, 144.1010
AC16:2 a	[M+H]+	396.306	396.311	22.7	60.0804, 85.0278, 144.0994, 145.1045, 337.2336
PEA	[M+H]+	300.286	300.29	33.4	57.0698, 62.0599, 71.0851, 85.1000, 282.2786, 283.2620
1-AG b	[M+H]+	379.28	379.284	31.9	203.1774, 245.2241, 269.2231, 287.2344, 305.2442 d
PC (O-1:0/2:0) bc	[M+H]+	315.139	315.144	2	60.0804, 86.0958, 124.9994, 184.0714
PC (22:6)/(0:0) ab	[M+H]+	568.334	568.34	27.8	60.0793, 86.0951, 104.1064, 124.9984, 184.0717, 550.3225
PC (22:6)/(0:0)a,b	[M+H]+	568.334	568.34	27.5	60.0793, 86.0956, 104.1063, 184.0715, 385.2673, 550.3239
Phe	[M+H]+	166.084	166.086	10.3	93.0691, 103.0539, 120.0799
Tyr	[M+H]+	182.079	182.081	6.1	91.0537, 95.0484, 119.0480, 123.0429, 124.9989, 136.0743, 147.0429
GluTau	[M+H]+	255.061	255.065	7.5	57.0696, 84.0437, 126.0209, 130.0482, 152.9029, 164.0359, 192.0298, 238.0349
retinol	[M+H]+	287.233	287.237	31.9	69.0696, 81.0692, 93.0686, 199.1461, 213.1623, 269.2253 d
S-Ado	[M+H]+	384.111	384.115	15	136.06078, 162.0754, 206.0665, 234.0601, 252.0705
daidzen	[M+H]+	255.062	255.065	20.3	137.0208, 199.0735, 277.0690
hypoxanthine	[M-H]-	135.031	135.031	2.2	65.01395, 92.0244, 106.0267, 135.0297
Tyr	[M-H]-	180.067	180.067	2.3	72.0078, 93.0330, 119.0479, 163.0368
uridine	[M-H]-	243.063	243.062	3.9	66.0334, 82.0283, 110.02268, 140.0324, 152.0328, 153.0281, 200.0544
daidzen	[M-H]-	253.051	253.051	19.5	65.0027, 91.0181, 132.0211, 208.0517, 223.0355
a; Stereochemistry and position of double bonds not determined
b; Isolation of alkyl chain to sn1 or sn2 position not determined
c; Fragmentation pattern and accurate mass also consistent with phosphatidylcholine (3:0/0:0) or phosphatidylcholine (0:0/3:0)
d; Characteristic peak clustering observed

## Sheet: Figure 6--figure supplement 3A
	control	control	control	control	control	control	control	control	etomoxir	etomoxir	etomoxir	etomoxir	etomoxir	etomoxir	etomoxir
BSA	159.84	146.71	142.7	163.14	165.57	159.47	160.8	167.59	147.93	145.58	160.14	155.37	149.16	159.96	165.34
Palmitate	177.27	175.5	175.03	176.15	188.29	180.38	210.75	192.47	155.07	156.36	112.28	140.18	141.74	145.82	142.59

## Sheet: Figure 6--figure supplement 3B
	BSA	BSA	BSA + Etomoxir	BSA + Etomoxir	palmitate	palmitate	palmitate + Etomoxir	palmitate + Etomoxir	DMOG BSA	DMOG BSA	DMOG palmitate	DMOG palmitate
1	162.498	3.66534	156.77	7.15479	192.702	12.6271	140.211	2.31173	147.661	5.31116	158.268	3.40842
	164.968	3.5188	158.497	8.13758	198.381	12.2749	139.992	5.26674	148.151	5.17335	159.584	2.31485
	166.659	3.10235	159.516	8.5927	201.666	13.0453	138.877	8.52262	146.926	5.2987	158.727	2.32538
20	81.2971		63.1401	2.42492	112.831		72.7857	7.5768	75.1126		90.2338
	63.3857	2.77352	63.551	3.36396	79.1818	2.18004	65.5081	2.53291	61.7543	1.61017	69.3453	3.59908
	64.0949	3.43612	63.9719	3.16644	80.3221	2.91591	65.4147	2.28002	61.8647	1.77668	69.5806	3.8332
40	122.492	7.60783	116.129	8.54533	153.595	3.91325	132.624	22.4059	111.899	4.78032	138.043	1.66927
	126.644	7.08361	120.251	9.80435	160.823	8.25592	130.95	23.5515	115.353	3.93899	137.652	4.41251
	44.5388	4.12742	44.9006	4.03647	56.39	15.1761	40.3458	3.56295	44.411	1.28172	46.0664	3.86196
60	43.9954	3.68967	44.1943	3.87652	51.0572	4.83502	40.5359	3.36652	42.7726	3.6036	46.6695	3.93003
	42.523	3.51822	42.4909	4.15394	48.5038	2.6168	39.291	3.43377	40.9496	3.10981	45.4405	3.95267
