# Supplementary material for: Hypoxia-induced metabolic stress in retinal pigment epithelial cells is sufficient to induce photoreceptor degeneration
Source: eLife. 2016 Mar 15;5:e14319. doi: 10.7554/eLife.14319 (PMC4848091; doi:10.7554/eLife.14319)
Supplement: Figure 7—source data 1. — DOI: http://dx.doi.org/10.7554/eLife.14319.024 [file elife-14319-fig7-data1.xlsx]

## Sheet: Figure 7C
ATP-dependent											average	stdev	pvalue
normoxia	1.98296	2.06374	2.09259	2.10816	2.3154	1.92729	2.18995	1.89079	1.73822	1.75777	2.00669	0.183835
hypoxia	1.64807	1.6202	1.66474	1.62644	1.50581	1.4419	1.71795	1.6218	1.18295		1.55887	0.163773	3.32197e-05

## Sheet: Figure 7D
	control	control	10 uM	10 uM	25 uM	25 uM
1	187.183	10.8821	136.127	4.90705	92.7684	7.93121
	186.711	10.9252	134.276	4.44869	91.8291	7.38513
	184.793	10.8044	132.023	4.53627	90.518	7.15922
20	51.667	6.64123	32.3802	4.3728	19.3036	3.70354
	48.197	6.64812	30.1978	4.30548	17.8896	3.65954
	45.9166	6.50338	28.0583	4.14642	16.9029	3.68584
40	393.207	50.5921	237.79	21.4126	171.748	27.883
	435.178	34.7886	258.384	16.6	170.131	16.4813
	454.663	19.1313	276.608	15.1192	175.079	15.1239
60	39.4803	6.2363	26.5461	4.12205	20.3951	3.19786
	43.0718	6.82008	27.2117	3.77963	20.2657	3.45281
	43.6906	6.93388	27.2318	3.2493	20.1896	3.4608

## Sheet: Figure 7E
	upper (apical)					lower (basal)
control	0.97622	0.465762	0.693645	0.427689		1.12226	1.24459	1.45588
25uM DMOG	0.876821	1.30968	1.11929	0.85485		0.981864	1.4869	0.166113	0.977407
100uM DMOG	0.90817	1.20086	1.52282	0.847691		1.76943	1.03516	0.82746	0.545373

## Sheet: Figure 7F
	upper (apical)					lower (basal)
control	2.89784	2.20096	2.62164	2.70971		2.64921	2.08625	2.72135	2.91891
25uM DMOG	2.64927	3.10061	2.82298	3.10254		2.6078	2.66463	2.63062	4.15718
100uM DMOG	2.87283	3.33621	3.80965	3.29849		4.00757	3.00544	3.62625	3.61822

## Sheet: Figure 7G
	Control	VHL
	450.5	440.695
	447.885	461.613
	499.854	367.808
	479.263	331.529
	507.371	353.754
	449.52	326.953
	382.843
	450.5
	439.714
	470.438
Avg.	457.789	380.392
Stdev.	35.0638	57.1744
p-value		0.0191017

## Sheet: Figure 7H
	Control	VHL
Normalized	0.910145	2.24928
	1.26957	1.76232
	0.765217	1.69855
	1.24638	1.88986
	1.07246	2.52754
	0.736232	2.96232
Fold Change	1	2.18164
SD	0.232976	0.495585
p-value		0.00606814

## Sheet: Figure 7I
Glut1
control	1.00903	1.10418	0.954605	1.04462	1.15908	0.728487
hypoxia (72hr)	1.92249	1.36886	2.01807	1.45697	0.995143

## Sheet: Figure 7J
Glut 1
control	0.800483	0.834476	1.36504	1.33819	0.70236	0.959452
25 μM DMOG	1.30943	1.46301	1.62482	1.10212	2.63953
100 μM DMOG	1.35561	1.11647	1.59138	1.89248	2.02832

## Sheet: Figure 7K
	upper (apical)					lower (basal)
control	0.248939	0.240262	0.186251	0.327831		-0.891722	-0.882424	-0.974244	-0.527245
25uM DMOG	0.158682	-0.0430565	0.0529847	0.18956		-0.823317	-1.00345	-0.700406	-0.649142
100uM DMOG	-0.0184251	0.0207655	-0.0319055	0.100197		-0.619893	-0.844319	-0.626501	-0.538824

## Sheet: Figure 7--figure supplement 2A
	normoxia		hypoxia
	average	stdev	average	stdev
1	116.163	1.90955	41.8482	4.51741
	119.145	2.03641	44.6088	4.82464
	121.199	2.0243	46.7569	5.00316
20	76.9829	8.05446	34.5135	5.85685
	57.9364	1.45102	29.5803	2.93586
	60.8412	1.969	32.8267	3.55049
40	208.279	11.6847	122.37	15.7264
	200.639	9.71254	129.8	13.0899
	209.355	9.68629	133.827	12.9778
60	35.2091	1.04789	20.7844	2.00589
	37.2159	1.06826	21.4329	1.58719
	34.2837	1.02383	21.9817	1.67244
